# Supplementary material for: COVID-19 Cases and Deaths among Healthcare Personnel with the Progression of the Pandemic in Korea from March 2020 to February 2022
Source: Trop Med Infect Dis. 2023 Jun 5;8(6):308. doi: 10.3390/tropicalmed8060308 (PMC10302575; doi:10.3390/tropicalmed8060308)
Supplement: Supplementary file 1 [file tropicalmed-08-00308-s001.zip]

Archive with 1 entries (1 files):
- tropicalmed-2398999-supplementary.pdf
